# Supplementary material for: Bacterial-Derived Signals Selectively Remodel Glycosaminoglycan Biosynthetic Pathways in Reconstructed Human Corneal Epithelium
Source: Int J Mol Sci. 2026 Jul 6;27(13):6046. doi: 10.3390/ijms27136046 (PMC13361807; doi:10.3390/ijms27136046)
Supplement: Supplementary file 1 [file ijms-27-06046-s001.zip]

Archive with 1 entries (1 files):
- ijms-4413652-supplementary.pdf
